# Supplementary material for: Compression stress-strain curve of lithium slag recycled fine aggregate concrete
Source: PLoS One. 2024 Apr 18;19(4):e0302176. doi: 10.1371/journal.pone.0302176 (PMC11025801; doi:10.1371/journal.pone.0302176)
Supplement: S1 Dataset — (XLS) [file pone.0302176.s001.xls]

## Sheet: Axial compressive strength of c
Block number	Lithium slag substitution rate %	Replacement rate of recycled fine aggregate %	Axial compressive strength (MPa)
LS0-RFA0	0	0	28.9
LS0-RFA10	0	10	27.1
LS0-RFA20	0	20	25
LS0-RFA30	0	30	22.2
LS10-RFA0	10	0	31.4
LS10-RFA10	10	10	30.3
LS10-RFA20	10	20	28.9
LS10-RFA30	10	30	26.5
LS20-RFA0	20	0	32.6
LS20-RFA10	20	10	31.1
LS20-RFA20	20	20	29.2
LS20-RFA30	20	30	27.1
LS40-RFA0	40	0	25.2
LS40-RFA10	40	10	22.7
LS40-RFA20	40	20	19.4
LS40-RFA30	40	30	15.8

## Sheet: Stress-strain data
LS0									LS10									LS20									LS40
RFA0		RFA10		RFA20		RFA30			RFA0		RFA10		RFA20		RFA30			RFA0		RFA10		RFA20		RFA30			RFA0		RFA10		RFA20		RFA30
0.000203	6.637	0.000205	5.36095	0.000209	4.5643	0.000214	3.76352		0.000207	7.99098	0.000212	7.14538	0.000219	6.35176	0	0		0.000215	9.33961	0.000218	8.40098	0.000225	7.2567	0.000236	6.25961		0.000174	5.2425	0.000182	3.88726	0.000195	2.81777	0.000211	1.99019
0.000406	12.216	0.00041	10.5571	0.000418	8.88195	0.000428	7.38783		0.000414	13.7145	0.000424	12.6341	0.000438	10.9893	0.000229	5.60666		0.00043	14.865	0.000436	13.8774	0.00045	11.9677	0.000472	10.5851		0.000348	9.72397	0.000364	8.08615	0.00039	5.61848	0.000422	3.31565
0.000609	15.954	0.000615	14.421	0.000627	12.6106	0.000642	10.7036		0.000621	18.6954	0.000636	16.9762	0.000657	15.3793	0.000458	9.99612		0.000645	21.0213	0.000654	18.6657	0.000675	16.4143	0.000708	14.7037		0.000522	13.25	0.000546	11.5653	0.000585	8.1894	0.000633	5.17484
0.000812	18.879	0.00082	17.2936	0.000836	15.4382	0.000856	13.1461		0.000828	22.0176	0.000848	19.975	0.000876	18.2421	0.000687	13.9319		0.00086	24.2947	0.000872	22.1625	0.0009	19.5678	0.000944	17.8172		0.000696	15.4766	0.000728	13.9268	0.00078	10.5174	0.000844	7.5605
0.00102	21.342	0.00103	19.5705	0.00104	17.8042	0.00107	15.3753		0.00103	24.335	0.00106	22.8102	0.0011	21.0543	0.000916	16.7531		0.00108	27.2976	0.00109	25.1666	0.00112	22.5478	0.00118	20.5765		0.00087	17.9236	0.00091	15.8866	0.000975	13.0992	0.00105	10.0727
0.00122	23.347	0.00123	21.4669	0.00125	19.513	0.00128	17.0995		0.00124	26.468	0.00127	24.833	0.00131	23.0982	0.00115	19.3218		0.00129	29.1158	0.00131	27.2614	0.00135	24.9452	0.00142	22.7445		0.00104	19.8015	0.00109	17.8223	0.00117	14.5972	0.00127	11.615
0.00142	25.5938	0.00144	23.2227	0.00146	21.3317	0.0015	18.6827		0.00145	28.176	0.00148	26.3504	0.00153	24.8618	0.00137	21.2394		0.00151	30.5746	0.00153	28.8496	0.00158	26.2863	0.00165	24.1604		0.00122	21.4678	0.00127	19.3066	0.00136	16.0927	0.00148	12.707
0.00162	26.9673	0.00164	24.9544	0.00167	22.9568	0.00171	20.005		0.00166	29.559	0.0017	28.4555	0.00175	26.4519	0.0016	22.7668		0.00172	31.4107	0.00174	29.5808	0.0018	27.526	0.00189	25.714		0.00139	22.9124	0.00146	20.4789	0.00156	17.1188	0.00169	13.9235
0.00183	28.0189	0.00185	26.2223	0.00188	24.1405	0.00193	21.3692		0.00186	30.462	0.00191	29.5187	0.00197	28.0115	0.00183	23.96		0.00194	31.9474	0.00196	30.2453	0.00202	28.3294	0.00212	26.674		0.00157	23.8942	0.00164	21.5233	0.00176	18.3042	0.0019	14.728
0.00203	28.9	0.00205	27.1	0.00209	25	0.00214	22.2		0.00207	31.2	0.00212	30.3	0.00219	28.9	0.00206	25.4536		0.00215	32.3	0.00218	31.1	0.00225	29.2	0.00236	27.1		0.00174	24.9	0.00182	22.7	0.00195	19.4	0.00211	15.8
0.00223	28.22	0.00226	26.082	0.0023	24.7082	0.00235	21.894		0.00228	30.3642	0.00233	30.0145	0.00241	28.0103	0.00229	26.5		0.00236	31.682	0.0024	30.7116	0.00248	28.3286	0.0026	26.5719		0.00191	24.132	0.002	21.6924	0.00215	18.4329	0.00232	14.9344
0.00244	26.4002	0.00246	24.5313	0.00251	22.9883	0.00257	20.3223		0.00248	28.8448	0.00254	28.949	0.00263	26.5165	0.00252	26.1877		0.00258	30.3433	0.00262	29.923	0.0027	27.4335	0.00283	25.1901		0.00209	22.461	0.00218	20.1933	0.00234	16.9268	0.00253	13.5602
0.00264	24.2908	0.00266	22.3346	0.00272	21.162	0.00278	18.5398		0.00269	26.9085	0.00276	27.0419	0.00285	24.8113	0.00275	24.5963		0.0028	28.558	0.00283	28.4311	0.00293	25.7328	0.00307	22.7442		0.00226	20.624	0.00237	18.5108	0.00253	15.4277	0.00274	11.8842
0.00284	22.9613	0.00287	21.1167	0.00293	19.013	0.003	16.2754		0.0029	25.7438	0.00297	25.6263	0.00307	23.395	0.00298	21.9903		0.00301	27.352	0.00305	26.6686	0.00315	23.9288	0.0033	21.1175		0.00244	18.438	0.00255	16.5993	0.00273	13.6099	0.00295	9.88538
0.00305	21.494	0.00308	19.59	0.00314	17.492	0.00321	14.1017		0.00311	24.0905	0.00318	23.8101	0.00329	21.3915	0.00321	20.1964		0.00323	25.7929	0.00327	24.4327	0.00338	22.1673	0.00354	18.7423		0.00261	16.532	0.00273	14.5317	0.00293	12.1334	0.00316	8.40819
0.00325	20.0677	0.00328	17.9816	0.00334	15.7303	0.00342	12.7011		0.00331	22.9367	0.00339	21.3361	0.0035	19.8691	0.00344	17.7855		0.00344	23.942	0.00349	22.9584	0.0036	20.4764	0.00378	16.2937		0.00278	14.963	0.00291	12.8833	0.00312	10.2904	0.00338	7.40886
0.00345	18.5011	0.00348	16.4284	0.00355	14.2605	0.00364	10.8674		0.00352	20.9702	0.0036	19.6685	0.00372	18.1657	0.00366	15.703		0.00365	22.3575	0.00371	21.4319	0.00382	18.9572	0.00401	14.8555		0.00296	13.862	0.00309	11.2393	0.00331	8.77198	0.00359	6.08496
0.00365	17.2043	0.00369	14.9828	0.00376	12.6529	0.00385	9.52986		0.00373	19.4144	0.00382	18.1276	0.00394	16.7078	0.00389	13.5717		0.00387	21.1798	0.00392	19.9608	0.00405	17.6713	0.00425	13.7452		0.00313	12.821	0.00328	10.055	0.00351	7.83025	0.0038	5.46067
0.00386	16.0923	0.0039	13.5156	0.00397	10.7759	0.00407	8.48269		0.00393	17.8515	0.00403	16.3838	0.00416	15.1585	0.00412	12.2476		0.00409	19.6969	0.00414	18.1974	0.00428	16.0965	0.00448	12.7268		0.00331	11.957	0.00346	9.2878	0.00371	7.08515	0.00401	4.88086
0.00406	15.0036	0.0041	12.2587	0.00418	9.80343	0.00428	7.63065		0.00414	16.2902	0.00424	14.8943	0.00438	13.8178	0.00435	10.9573		0.0043	18.2234	0.00436	16.664	0.0045	14.9732	0.00472	11.6948		0.00348	11.223	0.00364	8.68309	0.0039	6.50141	0.00422	3.98399
0.00426	13.6615	0.0043	11.4231	0.00439	8.7863	0.00449	6.79602		0.00435	15.3551	0.00445	13.8833	0.0046	12.3061	0.00458	10.0476		0.00451	17.1701	0.00458	15.5227	0.00473	13.4675	0.00496	11.2995		0.00365	10.611	0.00382	8.3571	0.00409	5.94053	0.00443	3.58997
0.00447	12.7516	0.00451	10.3036	0.0046	8.02675	0.00471	6.04144		0.00455	14.3898	0.00466	13.0165	0.00482	11.0178	0.00481	8.91757		0.00473	16.328	0.0048	14.2599	0.00495	12.6182	0.00519	10.3558		0.00383	10.065	0.004	7.83432	0.00429	5.45666	0.00464	3.13655
0.00467	11.9536	0.00471	9.76013	0.00481	7.626	0.00492	5.57915		0.00476	14.0436	0.00488	12.075	0.00504	9.86178	0.00504			0.00494	15.3483	0.00501	13.3787	0.00517	11.695	0.00543	9.46126		0.004	9.25264	0.00419	7.25289	0.00449	5.0493	0.00485	2.83706
0.00487	11.3615	0.00492	9.19373	0.00502	6.9605	0.00514			0.00497	13.4946	0.00509	11.4581	0.00526	9.38753	0.00527	6.9227		0.00516	14.558	0.00523	12.7453	0.0054		0.00566	8.90268		0.00418	8.76946	0.00437		0.00468		0.00506	2.40658
0.00507	10.8413	0.00513	8.65076	0.00522		0.00535			0.00517	12.9548	0.0053	10.8087	0.00547	8.5118	0.0055	6.42863		0.00537	14.164	0.00545	12.0749	0.00562		0.0059	8.16371		0.00435	8.36949	0.00455	6.58646	0.00488		0.00528	2.31001
0.00528		0.00533		0.00543	5.513	0.00556			0.00538	12.5184	0.00551	10.0147	0.00569		0.00573	5.88867		0.00559	13.3266	0.00567	11.3294	0.00585	9.99069	0.00614	7.83472		0.00452		0.00473	6.37966	0.00507		0.00549
0.00548	10.0032	0.00554		0.00564	5.06275	0.00578	3.75005		0.00559	11.8597	0.00572	9.68121	0.00591		0.00595	5.30559		0.00581	12.6372	0.00589	10.7355	0.00607	9.71137	0.00637			0.0047		0.00491		0.00526	3.98265	0.0057
0.00568	9.6664	0.00574		0.00585		0.00599	3.33229		0.0058		0.00594	9.30686	0.00613		0.00618			0.00602	12.2938	0.0061		0.0063		0.00661			0.00487	7.18396	0.0051		0.00546	3.58165	0.00591
0.00589		0.00594	7.19559	0.00606		0.00621			0.006		0.00615		0.00635	6.09536	0.00641			0.00624	12.0206	0.00632	10.3015	0.00653	9.08237	0.00684			0.00505	6.97534	0.00528		0.00566		0.00612
0.00609	9.00013	0.00615	6.91619	0.00627	4.31557	0.00642	3.09719		0.00621	11.145	0.00636		0.00657	5.85261	0.00664	4.09465		0.00645	11.6478	0.00654	10.1454	0.00675	8.91079	0.00708	6.83435		0.00522	6.84531	0.00546	5.77744	0.00585	3.26915	0.00633	1.52015
